# Supplementary material for: Socio-cultural predictors of health-seeking behaviour for febrile under-five children in Mwanza-Neno district, Malawi
Source: Malar J. 2009 Sep 24;8:219. doi: 10.1186/1475-2875-8-219 (PMC2763003; doi:10.1186/1475-2875-8-219)
Supplement: Additional file 1 — Findings and Illustrations from all FGDs and KIs. This file highlights findings from all Focus Group Discussions and in-depth interviews with caregivers and health care providers. Findings, themes and important quotes or illustrations are provided. [file 1475-2875-8-219-S1.XLS]

## Sheet: Sheet1
File 1: Findings and Illustrations from all FGDs and KIs
Name of FGD and NO	Main findings and illustrations	Themes identified
Kawiriza Women (12)	Low knowledge in terms of causes of fever in children. They only mentioned Malaria, teething and headache.	Caregivers’ knowledge on malaria
	Vomiting, sneezing, anemia, cham’mimba and mauka were linked to malaria.	Traditional beliefs of mauka
	Cloudy atmosphere also induces fever and child suffers from malaria.	Home management of fever
	The women had high ability to recognize signs that accompany fever due to malaria like vomiting, anaemia, rigors.	Prompt treatment
	Aneamia, groaning, high fever and frequent vomiting were mentioned as danger signs of malaria.	Factors affecting prompt treatment
	Fever is largely managed at home by, giving panadol/ aspirin and cafe mol and keeping the child warm.“We give analgesics to relieve pain, if there is no change, we go to the hospital”.	Decision making processes
	Few women (3) mentioned that they treat malaria promptly within 24 hours of onset of fever with ant malaria, the rest it was more than 48 hours. “We wait for the child to respond to the drug being given. If fever stops in 2 days time, we do not go to the hospital. “We leave for the hospital when the fever is severe; the child is breathless and anemic”.
	Lack of trust in drugs from shops and money to buy anti malarial drugs were mentioned as causes of delay for prompt treatment at home where as in sufficient personnel and shortage of drugs at the hospital are contributing factors. “We go back home with a grunting child when the medical assistant is not around.”
	6 women make decisions with their spouses about where to seek medical care. However, their spouses escort them when the child is critically ill. 5 women never had that experience because the husbands never care.
Jimu women (12)	Malaria, poor sanitation in the home, coldness, trichomonas vaginalis, cough, magazi sanayende bwino (tsempho) which is referred to as improper flow of blood were mentioned as causes of fever.	Caregivers’ knowledge on malaria
	Vomiting, diarrhoea, mauka, rash, flexing muscles were associated signs that accompany fever due to malaria. Women still mentioned these as danger signs of malaria.	Home management of fever
	Home management of fever was a common practice. The practice included tepid sponging, giving panodol/asprin/café mol, traditional medicine to heal mauka, bath the child with cold water if the temperature is high. “Leaving the child uncovered lowers body temperature”.	Traditional beliefs of mauka
	Lack of anti malarial treatment at community level, leads to use of traditional medicine and advice from the hospital not to give the baby any medication since the child is young. “We first try traditional medicine. If traditional medicine has proved to be effective, then why bother yourself to go to the hospital?”	Perceived severity of fever
	Time taken from onset of fever to treatment is long, on average they take 4 days before going to the hospital.	Access of drugs at community level
	“We wait to see change in the child and may leave for the hospital when the child is lethargic, fever is high and the child has reddish eyes”. “When we seek medicine from a traditional healer we are told to treat a child for four days and we then go to the hospital when we see that there is no improvement.”	Health facility characteristics
	-Perceived severity of fever accompanied by negligence and laziness inhibit prompt treatment at home. In the group there was a woman with a sick child who has been having fever almost a week and the mother indicated that she did not give any drug. When we probed for a reason, she said, “The fever got lessened and I thought that the child is well, only to see the fever re surfacing a day before ye…
	Other factors include shortage of drugs at the hospital, long queues and shortage of staff at the hospital.
	Women do not make decisions for care alone, mostly the spouse has a say. Surprisingly their spouses take part only when a child is critically ill.
Jeke women (12)	Malaria, teething, cough, coldness, mauka and immunization were associated causes of fever.	Caregivers’ knowledge on malaria with care givers
	Ability to recognize signs that accompany fever due to malaria like vomiting, diarrhea, refusing to eat, rigors, coughing was high.	Home treatment common practice
	High fever, lethargy, refusing to eat/suck, frequent vomiting and diarrhea were seen as major signs of malaria.	Poor access of ant malaria drugs at community level
	Home management of fever was very common; this include, tepid sponging if fever is very high, giving panodol/ asprin according to age.	Health facility characteristics
	Analgesics commonly given due to lack of anti-malarials in the community, distance to the hospital and frequent shortage of drugs at the hospital. “It is a long distance to the health facility so we give panadol purchased from the shops if available first and wait for the child to improve, if no improvement that’s when we go to the hospital. Anti-malarials are not readily available in the village…
	Time taken from onset of fever to treatment for majority was more than 48 hours. “We leave for the hospital when the fever is severe”. “We wait hoping that the child will change. If fever still continues and is very high, we fear and rush to the hospital. Besides, when we have given SP to the child and is still sick we fear that it is not malaria, then we go to the hospital.”
	Factors inhibiting prompt treatment at home include lack of knowledge in terms of the cause of fever and dosage so they fear to treat wrongly, no money to buy analgesics and malaria drugs.
	Factors inhibiting prompt treatment at hospital included ; long queues due to the system of mixing adults, youths with under five children, early closure of the facility, the facility is closed during weekend, shortage of drugs and sometimes the doctor is not around. “When a child falls sick on Friday afternoon, we wait for Monday. As we do that the situation is worsening”. “They say where were y…
	Majority of women (11) make decisions on their own and their husbands escort them to the hospital but only when the child is critically ill.
Kanyani women (12)	Had mixed knowledge in terms of what causes fever: Malaria, teething, cough, warts, diarrhea, cough, persistent crying and mauka were mentioned as causes.	Caregiver’s knowledge about causes of fever and signs of malaria
	Ability to recognize fever was high and associated signs that accompany fever due to malaria like vomiting, diarrhea, lethargy, refusing to suck, refusing to eat, irritable, groaning, rigors. These were also mentioned as danger signs.	Factors inhibiting prompt treatment
	Convulsions was linked to epilepsy and not malaria	Traditional beliefs of mauka
	Home management of fever was very common. Practices include, tepid sponging, giving panodol/ cafemol.	Decision making process
	Others (6) do not give home treatment because they do not know the cause of fever, some drugs are expired so they fear giving out expired drugs, no money to buy analgesics, they do not know dosage and lack of malaria drugs in the community.
	Majority treat more than 48 hrs from onset of fever to treatment for the following reasons: 1. According to ancestral belief, it is highly hypothesized that fever/malaria is due to “mauka” (genital warts according to their explanation since these are cut). The practice is to visit men/women who are specialized in cutting these from their private parts before they go to the hospital and they belie…
	2. They wait for the child to respond to the drug being given. If fever stops in 2 days time, they do not go to the hospital. “We leave for the hospital when the fever is severe”.
	3. No soap to wash clothes
	4. Lack of motivation and negligence
	5. Border restrictions at night
	6. Long distance to the hospital
	7. No money for transport
	Women make decisions after consulting their spouses though men do not take children to the hospital. Women mentioned that cultural roles of child caring rest in the hands of women. “Men always remind us that it is our responsibility to care for the children.”
Mchotseni W (12)	Causes of fever included Malaria, pneumonia, trichomonas vaginalis and cough.	Caregivers’ knowledge on malaria
	Ability to recognize fever was high and mentioned associated signs that accompany fever due to malaria like vomiting, diarrhoea, lethargy, refusing to suck, refusing to eat, irritable, bulging fontanel and the child is miserable and mauka.	Traditional beliefs of mauka
	Bulging fontanel, convulsion, lethargy, high fever and vomiting were mentioned as danger signs of malaria.	Home management of fever
	Home management of fever was widely spread and this included, tepid sponging, giving panadol/aspirin/café mol, cover the child with additional clothes/blankets to keep him warm.	Prompt treatment not optimal
	Convulsion is associated with witchcraft and severe forms of malaria. “If the child convulses we suspect witchcraft also and not just epilepsy”.	Decision making
	Minority do not provide home treatment because they do not want to give wrong dosage, some drugs are expired so they fear giving out expired drugs, antipyretics provide false relief, no panadol in the home and no money to buy analgesics.
	Majority of women take more than 48 hours from onset of fever to treatment because; it depends on severity of fever. “ It depends on severity of fever, if it is not severe, we stay. When we have given the child painkillers and has responded within 2 days, we don’t go to the hospital and we conclude that it was not malaria, but attribute this to something else like poisonous food which they might …
	Of common societal beliefs that a child suffering from malaria is cured through vomiting and opening bowels . “We wait for the child to vomit and open bowels before taking the child to the hospital. If this happens then the child is well.”
	They wait for the child to develop other symptoms too. “We look for other symptoms before going to the hospital like fast breathing, and convulsions.” “We give the children pain killers repeatedly and thereafter we wait for several days. When we visit the hospital, we cheat clinicians on the exact days of onset of fever. We tell them, he has been having fever for 2 nights when in fact, it is more…
	Factors inhibiting prompt treatment at hospital included long queues and lack of active triage. “They say go to the lab, and you meet a queue at the lab. You go back to the clinician, you meet another queue.”
	“Someone who comes later than yourself gets assisted, yet your child is severely ill”.
	Women make decisions and they just inform spouses who do not even escort them. They do not care.
	“When the paediatric ward is full or it is just an instruction for the mother to receive a repeated dose for the child, spouses do not escort us. Then they sleep and start snoring khre! Khre!. You may call them; they will respond with a question, has the child fallen sick suddenly? They only go to the hospital with a sick child when the mother is sick”.
Biliwiri Women (10)	Malaria, teething, coldness, anemia, malnutrition, sleeping without being covered were featured as causes of fever.	Caregivers’ knowledge on malaria
	Ability to recognize fever was high and mentioned signs that accompany fever due to malaria like vomiting, diarrhea, refusing to eat, rigors, stretching and flexing muscles, sweating, high fever, coughing and body weakness.	Home management of fever
	Diarrhea, refusing to eat, vomiting and high fever were dangerous signs of malaria	Perceived severity of illness
	Home management of fever was common and practices included tepid sponging, giving café mol, covering the child with warm clothes-if he is shivering.	Facility based characteristics
	Majority home treat because the hospital is very far and there is low attention to sick people at the hospital. “I was just giving my child panadol because they didn’t find any problem with the child at the hospital. However, things worsened when I went home as the child started convulsing and thought it was epilepsy. We gave him herbs but no response. Then we decided to go to the hospital, the d…	Decision making and men’s support
	Time taken from onset of fever to treatment is long, mostly 3-to 4 days. “We give café mol on day one during onset of fever and wait. If fever is not subsiding, we look for drugs from friends on day 2. If there is no change on day 3, we look for money to buy soap, and wash clothes. We go to the hospital on day 4. Because of distance we reach the hospital close to lunch and we are seen after lunch…
	Caregivers grade fever and look for other danger signs to seek medical care. “When the child vomits more, has diarrhea and the fever is very high, is very weak and is having convulsions we fear that we will lose the child and rush him to the hospital. Because of convulsions, we feel that something is really wrong, is it witchcraft or a strange disease?”
	Late health care seeking behavior is due to prolonged use of analgesics, lack of soap, prolonged waiting due to drugs given and men’s attitudes towards fever and fear of un known. “It doesn’t work to tell your husband o go to the hospital just because of fever alone but when they see the child is very sick, breathless and the woman’s face has changed, that’s when they panic and take a step to see…
	Factors inhibiting prompt treatment included: 1. Hasty examination of children 2. The hospital is very far and there is no near by health centre. As a result, we reach the hospital close to lunch and we just weigh children waiting for 1.30 pm to be seen by the clinician. 3. There is no triage at the hospital. “Sometimes children die while on the queue” 4. The nurses do not give the prescribed tre…
Siledi W (12)	Causes of fever included malaria teething, mauka, playing in the dust, falling down during playtime, sneezing, when the child is not sleeping under a net, not bathing a child.	Caregivers’ knowledge on malaria
	Ability to recognize fever was high and mentioned associated signs that accompany fever due to malaria like vomiting, high fever, mauka, lethargy, pneumonia, body weakness, rigors, having weak eyes and rash.	Home management of fever
	Pneumonia, high fever, lethargy and weak eyes were considered to be dangerous signs.	Perceived severity of illness
	The study found a widespread misconception in this community that during cold season there are no mosquitoes and no malaria.	Traditional beliefs of mauka
	Home management of fever was also common. These include, giving panadol from the shop, bath him with warm water and feed the child with porridge.	Decision making processes
	Majority of caregivers give home treatment before hospital for the following reason: 1. The hospital is far away. 2. Would like to try with panadol first in case the child will respond. If he does not, hospital visitation was deemed necessary. 3. To lessen fever
	While some go straight to the hospital because it is from the hospital where the true status of a child is known like Haemoglobin content, presence of malaria parasites and where right dosage is given. “I cannot know what my child is suffering from so would like to get the right diagnosis from the hospital”.
	Majority of women (9) take 3-5 days as time taken from onset of fever to treatment because they wait for the child to respond to the drug being given and the hospital is very far. They go for traditional medicine first (Mauka) then go to the hospital when there is no change.
	“we go for mauka treatment with a very sick child thinking it is pneumonia yet it is mauka. When mauka is removed, the child changes, receives porridge but his body becomes hot in the evening, then you decide to seek care at the hospital.”
	Another woman said,“Sometimes we are sent back from mauka, the herbalist say, go and try other sources, you don’t have mauka”.
	Perceived severity influences a visit to the hospital
	“When we see that the child is having difficulties in breathing, vomiting, has started convulsions, has fainted, is having diarrhea and has developed very high fever, it is when we take him to the hospital”.
	“ We rush to the hospital if the child has a very high fever as if one is warming himself on a heater, is sweating yet it is cold. Then you say, I may become a fool, in case of death let me go to the hospital”.
	Negligence to mild fever not knowing the consequences of such attitude.
	“Malaria presents in different forms; a child may play normally and body temperature is not very high, heart beat is normal but eyes are weak then you wonder whether it is malaria or he fell down. As such, we are not bothered with mild fever.”
	Women do not make decisions on their own, they inform their husbands.
Chabwenza Women (12)	Malaria, cough, vomiting, persistent crying, pneumonia, fluenza were mentioned as causes of fever.	Caregivers’ knowledge on malaria
	Ability to recognize fever was high and mentioned more associated signs that accompany fever due to malaria like vomiting, diarrhea, refusing to eat, refusing to suck, jaundice, pale, and rigors.	Home management
	Anaemia, diarrhea, refusing to eat/suck and high fever were mentioned as danger signs of malaria.	Delays in providing prompt treatment
	Home management of fever was common and included, tepid sponging, bathing him with cold water, give water frequently, giving café mol, panadol, asprin and novider.	Decision making
	All of the women give home treatment before they visit the hospital for these reasons: 1. The hospital is very far. 2. We fear that without medication the child will be very febrile. 3. Sometimes the child falls sick late in the afternoon and due to long distance to the hospital, you first give panadol as you wait for tomorrow or the other day to go to the hospital. 4. The child sometimes gets we…
	Majority take 3 days from onset of fever to treatment because: 1. They wait for the child to respond to the drug being given, 2. Dirty clothes and there is no soap, Long distance to the hospital, 3. Rainy season affects mobility and it is difficult to go to the hospital, 4. Lack of transport, 5. If the mother is sick and the husband is not around. “Here we are few but this is really happening. Pe…
	When the child is not improving, is refusing to suck or eat, convulsing, unconscious caregivers rush him to the hospital. “It happened to me that my child was sick and for 3 days she was persistently crying. She later on developed jaundice and was febrile. On the 4th day I left for the hospital where I was told that she had anemia and cerebral malaria”.
	Factors inhibiting prompt treatment included lack of anti malarial drugs within the community. “If we give novidar, it means we have bought from the ‘boma’ (district which is like a town to them)”.
	Long queues at the hospital, no triage at the hospital and poor planning at the hospital. They combine sick children with healthy children on the weighing queue. “Sometimes children die while on the queue”
	Men take part even when the child is not very ill. 9 women reported that their husbands escort them. Others not.
Chabwenza Men (8)	Malaria, playing in water, pneumonia, teething and falling down were mentioned as causes of fever	Caregivers’ knowledge on malaria
	Ability to recognize fever was high. Malaria is suspected when these signs are seen; sneezing, diarrhea, coughing, sweating, rigors; a mother has mauka, refusing to eat, vomiting and lethargy.	Home management
	Refusing to eat, lethargy, diarrhoea and high fever were danger signs of malaria.	Panadol is malaria treatment
	Home management of fever was commonly practiced by 6 men in the FGD and it included giving panadol and ORS, water frequently and tepid sponging.	Traditional beliefs of mauka
	Others do not give because of fear that the child would develop resistance due to wrong dosages that may be given and do not know the exact illness. What is seen is the fever only. “We rush to the hospital because it is where thorough diagnosis takes place. Besides a child cannot express his sickness because of the inability to speak, therefore we go to the hospital since it is where children are…	Health facility characteristics
	Panadol was mentioned as malaria treatment. “We give our children panadol because it is what we are given when we go to the hospital so we don’t see any difference”	Prompt treatment not optimal for reasons
	Majority take 48 hours from onset of fever to treatment	Decision making
	Factors inhibiting prompt treatment included long distance to the hospital, the process of waiting to see if the home treatment that is given will help, a visit for traditional medicine before they go to the hospital like in cases where they believe that it is mauka. Some spend up to 3 to 4 and thereafter take the child to the hospital; if there is no change.
	At the hospital, prompt treatment could not be possible because vital signs are not taken eg temperature, blood slide for MPS not taken so one can miss a diagnosis. Shortage of drugs also affects prompt treatment. “They tell us to buy from the shops.” “The government should find ways of eradicating drug shortage because we are not motivated when we visit the hospital and been advised to buy drugs…
	Women make decisions with spouses and men escort them to the hospital.
Jimu Men (7)	Malaria, mauka, coldness, eating unboiled food, which causes stomachache were causes of fever.	Low caregivers’ knowledge on malaria
	Men are able to recognize fever but fail to recognize danger signs of malaria, they said may be mauka. “We don’t know but the doctors”.	Traditional beliefs about mauka
	Home management of fever was practiced. They give panadol and asprin-While waiting for the mother to take the child to the hospital and give mankhwala a mauka.	Home management of fever common
	Majority of men respond to fever within 48 hours from onset of fever to treatment	Belief in traditional medicine
	Long distance to the hospital and the habit of waiting to see if home treatment is going to help slows effective prompt treatment.	Facility based characteristics
	Belief in traditional medicine in cases where they believe that it is mauka. “We do various things when a child has fever like giving aspirin. However, due to beliefs we suspect mauka also and seek mauka treatment. Sometimes we think of ‘thinya’/ Paliwombo pamasiya kusinja”( bulging fontanel- due to meningitis and malaria).If all the treatments fail we go to the hospital."	Decision making
	shortage of drugs at the facility limits caregivers’ ability to treat children suffering from malaria promptly. “They refer us to Mwanza District Hospital to receive treatment for the child yet they could have assisted us right away at the facility. We meet problems when referred to Mwanza because we need to buy food on daily basis and we do not have money”.
	Men make decisions but women take the children to the hospital. Men do come in if the child is seriously ill.
Jeke Men (8)	Malaria, teething, coldness, malnutrition, other diseases were mentioned as causes of fever in children.	Knowledge about causes of malaria
	Ability to recognize fever was high and mentioned vomiting, diarrhea, thirst, rigors, crying, jaundice as associated signs that accompany fever due to malaria. Danger signs included anemia, diarrhea, high fever, rigors and vomiting.	Home management of fever common
	Home management of fever included, tepid sponging if fever is very high, giving panodol/ aspirin, café mol	Facility based characteristics
	3 out of 8 give home treatment before they visit the hospital because they were advised through health education talks to be giving home treatment before going to the hospital.	Decision making
	Sometimes children recover without visiting the hospital. “We consider the condition of the child before going to the hospital”.
	“We consider the condition of the child before going to the hospital”.
	Others do not prefer home treatment for the following reasons: 1. They do not know the cause of fever 2. They don’t know right dosage Medical care is sought within 24 hours of onset of fever by these men
	Shortage of staff, unfriendly mood of medical personnel and shortage of drugs deter people from using the services. “They just give panadol/ aspirin for the child, yet the child’s symptoms are that of malaria”.
	All men make decisions with their spouses. All of them escort their wives when the children are critically ill. Some are admitted so we take a great part.
Mchotseni Men (8)	Had low knowledge in terms of causes of fever. Malaria, mauka, malnutrition and lack of care were mentioned as causes of fever.	Low knowledge on causes of fever/malaria
	Low ability to recognize fever; Hear from their wives and are able to confirm what the wife is saying as they see these signs; Crying, body’s temperature is high, diarrhea, coughing, rigors, refusing to eat, lethargy	Home management of fever
	Home management of fever practiced through their wives include provision of panadol, aspirin and fansider from shops when the community health worker has run short of these drugs and tepid sponging to lower temperature.	Lack of men’s support
	COMMENT- I didn’t continue asking them questions because they kept on referring that their wives would answer better.
Kanyani Men (11)	Malaria, persistent crying, not bathing the child, cold and mauka were mentioned as causes of fever.	Low knowledge on causes of fever/malaria
	if the child is not running to you when he sees you coming-If he normally does, we know that he is sick.	Home management of fever
	Low ability to recognize fever; they know that a child has fever through their wives and others recognize as the child breaths fast and checks through the arm pits	Lack of men’s support and responsibility
	Few of the men (3) practiced home management of fever by providing warm environment if the mother is not around and give panadol while waiting for the mother to take the child to the hospital.
	Majority do nothing because they live care in the hands of the women and can’t tell time taken from onset of fever to treatment since most of the time they are away
	Lack of responsibility on the part of men delays prompt treatment
	Nothing was said about care at the hospital because they were not in a position to say anything apart from giving second hand information from their wives.
	“We fear to be seen as jealous husbands when people see us escorting our wives to the hospital or they will conclude that we have been given love potion. We only do that when the wife is sick. After all culture rests the responsibility of child care in the hands of women, men have their own roles in the home”
Siledi Men (9)	Malaria, pneumonia, headache, influenza, when a child gets soaked in the rain and coldness were said to be causes fever.	causes of fever/malaria
	Ability to recognize fever was high and were aware of malaria symptoms and signs such as rigors, vomiting and fever.	Home management of fever
	Pneumonia, vomiting and rigors were mentioned as danger signs of malaria.	Facility based characteristics
	Home management of fever was a common practice. Panadol, aspirin, Fansider and bactrim were drugs given at home.	Lack of women empowerment in decision making
	These are given because it is first aid to relieve the fever, it is the simplest way of treating a child and the hospital is very far	Perceived severity
	Do not give anything because it is difficult to tell the cause of fever, fever may cause dehydration which is properly managed at the hospital.
	There is high probability of buying drugs, which are exposed to poor conditions and expired yet the hospital has a good storage facility for drugs. Doctors are the only ones with a professional expertise ‘ ndi akatakwe ake’ to manage illnesses,
	They do not want to give any drug to a child because when the child goes for microscopy at the hospital, malaria parasites are not detected. “They may provide intravenous quinine and fluids at the hospital.”
	There is fear of giving a wrong medicine.
	Approximately 3 to 4 days elapse from onset of fever to treatment because the cause of fever is not known. “It is difficult to know what children are suffering from since they don’t speak; therefore it is wise and proper to let the doctor examine them at the hospital because they are trained”.
	The hospital is visited quickly when the illness is serious. “It depends on how serious the illness is. If it is severe we rush to the hospital”.
	Reasons for late seeking behavior included; men’s busy schedule, women’s failure to make decisions to seek care when men are not around and the assumption that a particular treatment is the exact treatment for a particular disease with particular symptoms and when similar symptoms are observed, then instead of going to the hospital you just give what you were given that time. “ and women say the …
	Long queues at the hospital, late treatment, shortage of drugs and theft of drugs at the hospital prevent men and women from seeking care promptly. “I once went there and was told to go and buy drugs from a shop.”
	Anyone who is around, that is either the mother or the father makes the decision. Mothers are the ones who mostly go to the hospital with sick children. The father is the one who makes the decision. Fathers go there when the child is hospitalized.
Biliwiri Men (7)	Malaria was mentioned as a cause of fever.	Knowledge about malaria
	Ability to recognize fever was low. Men become aware of a child’s illness through their spouses	Analgesics taken as malaria treatment
	Aware of symptoms and signs of malaria, which included high fever, vomiting, thirst, refusing to eat and suck and these were regarded as danger signs as well.	Lack of anti-malarial drugs in the community
	Home management of fever is practiced by majority (5) of these men through giving panadol and café mol for children-Goes to the hospital when there is no change or goes to community health workers known as HSAs to get treatment (Currently there is no HAS but a committee member who used to stock drugs)	Facility based characteristics
	One person does not give home treatment because he may think that it is malaria and give the child café mol when in fact it is not. Doctors may find a different disease and give a different medication.	Decision making
	More than 2 days elapse from onset of fever to treatment because there is no community health worker in the village and no malaria drugs in the village.
	Men highlighted factors inhibiting prompt treatment at hospital such as: 1. Most doctors do not care at all for the lives of patients. They waste a lot of time chatting. “Nobody forced them into this work so they should love their work”. 2. Nepotism “the rich are helped quickly as they do not queue with us.” 3. Start working late may be something before 9 instead of starting at 7:30. 4. Shortage …
	Decision making process is through consultations with spouses. When the illness is not severe the women take the children to the hospital.
Mwanza District hospital (12)	Some women know causes of fever, others do not know. However, majority mentioned malaria as a cause of fever. “We should not generalize that women know causes of fever because fever is not only due to Malaria, there are other causes like pneumonia and other bacteria infections and women must be educated on this as well”.	Caregivers’ knowledge on fever/ malaria
	People associate fever due to malaria with trichomonas vaginalis, vaginal candidacies and warts.	Traditional beliefs about causes of fever
	Most women recognize fever but it is the health seeking behaviour, which is a problem.	Prompt treatment not optimal for reasons
	Some caregivers relate fever to cultural beliefs like ‘Mwana mphepo’. Others say that it is Mauka. “We do not understand them when they talk of mwanamphepo and I cannot describe properly to you, but they say the effect is the same with mauka.”	Belief in traditional medicine
	Condition of children presenting with fever is mostly bad. Others do come with complications like convulsions and anemia. “This shows that a child has been sick for sometime more than a week because there is no way yesterday’s fever/ malaria could cause anemia just like that.” “On average, we cannot tell the number of children with severe malaria but we treat many of them.”	Facility based characteristics
	Reasons for delay for very ill children presenting with fever to visit the facility were as follows: 1. They try to treat Malaria at home first by giving them drugs like panadol, which just relive fever, and not curing malaria. 2. Unavailability of health passport book. Mr Namala, the Malaria Coordinator said, “Today, as I was taking a bottle of fanta from the shops near the hospital, I saw a wom…	Home management of fever
	Home management of fever through history taking reflects traditional medicine and use of Panadol.
	Health seeking behavior among caregivers is poor. "Most women say that their child has been ill since ‘dzana’ (yesterday) and they come to the hospital with bad cases like complications of anemia and you know that it is not dzana but sometime back."
	When Clinicians probe for duration of fever, Nelson Mhango, Clinician said,“ The easiest term is ‘dzana’ (yesterday) as onset of fever”. In reality, it is more than a week because when you ask them, they admit and explain why they came late.
	Low availability of supplies and drugs at times deter people from using health facilities. “The Central Medical Stores is always under low supply, imagine sometimes we receive 9 to 10 tins for the whole Mwanza district hospital for the whole month which is not even enough, but we use funds from ORT to supplement the shortage”.
Lisungwi Health Centre (6)	Most women know causes of fever. “As you take history, they have already given a diagnosis”.	Caregivers’ knowledge about fever/ malaria
	Others mention symptoms of malaria when we ask like fever and convulsion.	Condition of children presenting with fever
	Women provide panadol and traditional medicine as they manage fever at home. “They mention that we went to a traditional healer when the child was unconscious.”	Home management of fever
	Majority (70%) of the women come with children with mild/ moderate fever. 30% come with complicated malaria.	Reasons for delayed health care seeking
	Majority of women seek treatment after a week and this quite late. Reasons of delay for very ill children presenting with fever to visit the facility	Caregivers’ knowledge about fever/ malaria
	Cultural belief is a deterring factor. They go to a traditional healer because they suspect witchcraft. Sometimes they suspect epilepsy when the child has convulsion necessitating a visit to a traditional doctor first. They do not think that it is malaria but epilepsy.
	Negligence and think that the child will be fine (kunyalanyaza amati aaa apeza bwino ameneyu)
	They go to mauka first. They say mauka causes cerebral malaria. Yet we have never heard that there is an outbreak of mauka.
	Other women give panadol and aspirin hoping that the child will be well. They rush to the hospital when the child is not improving.
	Wait for the father who is not around at the time a child is sick. Women are not empowered to make decisions on their own to come to the hospital
	Long distance to the facility E.g., Yoyola village is a boundary for Neno and Ntcheu and it is 22 km to Lisungwi health centre.
	Transportation problems and not easy to access a bicycle
	No triage is done other than the guardian approaching the doctor that my child is very ill or fellow patients giving space to severe cases.
	SP is always available unless there is acute national shortage from Central Medical Stores.
Tulonkhondo health facility (6)	Most of them recognize fever but do not know the causes of fever. They are only interested in reliving fever.	Mauka is associated with fever/ malaria
	It is a common phenomenon to associate trichomonas vaginalis with fever.	Condition of children presenting with fever
	Women provide Aspirin, Panadol, Café mol and Traditional medicine as home management of fever.	Home management of fever
	25% or 1 out of every 4 children comes with severe malaria, Blantyre coma score of 2 over 5 as they come.	Reasons for delayed health care seeking
	Reasons for delay for very ill children presenting with fever to visit the facility	Hands on experience with caregivers on prompt treatment
	Other women give panadol and café mol to children and wait for improvement before they go to the hospital.
	They wait for the children to present with other symptoms like convulsions, coma not just fever.
	They visit traditional healers first before seeking medical attention.
	They wait for uncles, their spouses and other family members to give consent to go to the hospital.
	Ignorance. Women do not know how serious fever could be.
	They leave a child with fever with a fellow sibling and mothers would not know the magnitude of fever. This could be associated with high levels of illiteracy.
	Failure to understand other symptoms of malaria. A medical Assistant at Tulonkhondo said “I have referred a child today who has been convulsing and the mother thought that it was epilepsy yet it was malaria”.
	Negligence- They are not motivated to go to the hospital with fever only.
	They give under dose to children by keeping the other half for future use. When one child in the family falls ill, they give him the other half, which means they do not receive appropriate dosage.
	Caregivers in some settings give strong and wrong drugs to children. “One day I came across a child who was sick, when I asked the mother the kind of treatment she had given, she said, certain yellow small drugs and could not even mention the name of the drug, only to check and saw that the child was under 12 months was given DCN”
	Majority of women do not speak the truth about on set of fever. “They lie on the on set of fever until I threaten them that they will lose their children if they don’t reveal the truth”.
	SP is not always available even painkillers. PO (oral) quinine has not been provided since some time ago and will not be available. This is reserved for second line treatment. “We receive one tin of SP yet malaria cases are very high in the catchment area”
Chifunga health centre (5)	Most of them know causes of fever, signs and symptoms of malaria and associate it with malaria.	Caregivers’ knowledge about fever/ malaria
	Most women come with children with moderate fever, 10% with severe malaria. “This month we have referred 5 children with severe malaria”.	Condition of children presenting with fever
	Women provide Aspirin and panadol to manage fever at home.	Home management of fever
	Majority of women come to the hospital with children suffering from malaria after 3 to 4 days, others may take a week.	Reasons for delayed health care seeking
	Delayed health seeking is due to the following: 1. Other women give panadol and aspirin hoping that the child will be well. They rush to the hospital when they see that the child is not improving. 2. Long distance to the facility. Some villages are 20-30 km to Chifunga Health Center. E.g. Kambalame village is 49 km to Chifunga Health Center and their nearest facility is Chifunga. 3. Poor coordina…
	Triage is done at the facility. They respond quickly when they hear children groaning and grunting.
	SP is always available unless there is acute national shortage from Central Medical Stores.
Thambani health facility (7)	Some caregivers know causes of fever, others don’t know causes of fever. “They even rush to say that my child has malaria based on fever and other symptoms like vomiting, diarrhea. In most cases I tell them to explain the symptoms and don’t conclude that it is malaria”.	Caregivers’ knowledge about fever/ malaria
	Women report to give the following as they manage fever at home: 1. A combination of aspirin and panadol 2. Panadol 3. SP and panadol 4. Penicillin 5. Traditional medicine	Mauka is associated with fever/ malaria
	It is a common phenomenon to associate trichomonas vaginalis, vaginal candidiasis and warts with fever/ malaria of child. “There was a case in which we referred a child to Mwanza with cerebral malaria who died at the hospital. The mother cried bitterly that I have lost my child due to mauka. He fell sick some 2 weeks ago and I went to the traditional man for mauka treatment.”	Condition of children presenting with fever
	70% come with mild fever and 30% come with critical conditions.	Home management of fever
	Majority come after 3 to 4 days, others may take a week. They lie for fear of being shouted at. “However, when you examine the children, you notice that they are anemic which shows that the children have been sick for more than 4 days”.	Reasons for delayed health care seeking
	Reasons for delaying for very ill children presenting with fever to visit the facility: 1. Some caregivers give panadol and SP to children and trust that the children will recover. 2. They wait for the children to present with other symptoms like convulsions, coma not just fever. They are not moved with fever only. They fear death of their children when these symptoms have been seen. 3. They visi…
	SP is always available unless there is acute national shortage from Central Medical Stores.
Magaleta health facility (7)	Women are able to say if a child has fever or malaria. In some cases, they even mention that the child has high fever and is convulsing, but would not say it is malaria.	Caregivers’ knowledge on malaria according to health workers’ perception
	Women report to give Aspirin and Panadol at home for fever.	Panadol is malaria treatment
	“They take panadol as malarial treatment”	Condition of children presenting with fever
	70% of children come with mild fever and 30% present with complicated malaria.	Reasons for delayed care
	“they come with convulsions, are anemic and have cerebral malaria”	Facility based characteristics
	Majority come after 7 days, others may take 2 to 3 days. “When they are asked they say that the child has been fine, its only today they noticed that s/he is sick fearing that they will be shouted at”
	Reasons for delay for very ill children presenting with fever to visit the facility include: 1. Children are taken for traditional medicine first. “Some women believe that fever is due to mauka so they first of all seek treatment from the traditional healer for mauka.” 2. Other women give panadol, aspirin and café mol hoping that the child will be well. 3. Some villages are far away from the faci…
	SP is always available unless there is acute national shortage from Central Medical Stores. Oral quinine was removed from the list as a drug to be used in health facilities. It was felt that this was a wrong decision for the following reasons:
	Some people do not respond to SP
	Others refuse to be given IM quinine because of abscess.
	Others are allergic to SP
	“We would have loved if oral quinine was made available in hospitals, injection pains.”
Key informant- Malaria Coordinator	Malaria remains a problem.	Malaria still a burden
	“ As I visit the health facilities in the district so many times have I come across severe cases of malaria mainly the under five children”.
	Malaria cases are managed according to protocol on malaria. All Medical Assistants and nurses went for malaria case management and from time to time, they attend refresher courses.	Case management
	Un complicated malaria is managed at the health facility while severe cases of malaria are referred from health centers to Mwanza District Hospital.	Reasons for delayed treatment
	“Sometimes on my way back from supervision, I have picked some in this condition”.	Prompt treatment still low
	Reasons for delay for very ill children presenting with fever to visit the facility were as follows: 1. Long distance to the hospital. 2. Cultural belief for illnesses where there is preference of traditional medicine to modern medicine. “ When I examine patients who are very ill, I quickly notice incision in the body, an evidence that they went for traditional medicine.” 3. Poverty- There are ot…
	Prompt treatment is still low in Mwanza and in Malawi as a nation
	Factors inhibiting prompt treatment at hospital in Mwanza and Malawi in general include: 1. Distribution of health centers is not even. 2. The culture of going to witchdoctors before coming to the hospital. 3. Distance to health facilities is long. 4. People do not afford to go to paying health facilities.
Key informant- District Health Officer	Most visits by under five children to the hospital is due to malaria and are treated within 24 hours.	Common disease for under five children
	Women complain of long queues at weighing, on their way to see a clinician, from clinician to the laboratory, from the laboratory to the clinician and pharmacy due to lack of communication. “Because of our set up here, women just queue for weighing, the HSAs doing the weighing or the clinician and the nurses do not go round to identify very ill children and what the women were saying is true”.	Case management
	All medical Assistants and nurses have gone through case management course	Poor health seeking behavior
	Malaria is managed according to malaria protocol.	Delayed health seeking behavior
	The old ones of the HSAs have been trained.	Factors influencing health seeking
	Malaria cases are also discussed in hand over meetings.
	The hospital receives referrals of children with severe forms of malaria.
	Health seeking behaviour for mothers is poor. Most mothers seek medical care when children are very ill. “They try medicines at home and when there is no improvement that’s when they think of the hospital”.
	Reasons for delay for very ill children presenting with fever to visit the facility: 1. Poor geographical position inhibits prompt treatment. Most areas are hilly and far from a health facility. For example as you go to Thambani, there is no health facility in between villages. 2. Transport is a problem. 3. Poverty- People are poor and cannot afford transport. 4. Ignorance- they do not see the ne…
	Central medical stores are always on low drug supply. “There was a time we stayed without SP and oral quinine for three months and we sourced help from others like Clinton Foundation in Neno and we also buy drugs from government approved suppliers through ORT (Other Recurrent Transaction)”.
	During rainy season, there are several malaria cases especially the under fives. It is a 50-bedded ward but during this period, the ward gets over 190 malaria cases. Since we have shortage of nurses, we engage them in locum to assist the others working normal hours especially those on night duty. Previously it was 1 nurse against this high number of cases. 2 Clinicians manage the pediatrics ward.
	Sometime back, we had SP from IMCI program, which was given to HSAs to assist communities, but now we do not have. We have problems to refill this drug and we stopped.
	Factors inhibiting prompt treatment at hospital in Mwanza even in Malawi in general: 1. No triage at the hospital. Staff was trained during IMCI course but has not implemented this. 2. The culture of going to witchdoctors before coming to the hospital. Most people in the villages think that they should start with traditional medicine and they seek medical attention late. 3. Distance to health fac…
